# Supplementary material for: Recovery of woody plant species richness in secondary forests in China: a meta-analysis
Source: Sci Rep. 2017 Sep 6;7:10614. doi: 10.1038/s41598-017-10898-7 (PMC5587664; doi:10.1038/s41598-017-10898-7)
Supplement: Supplementary file 2 — Supplementary Dataset [file 41598_2017_10898_MOESM2_ESM.xls]

## Sheet: 工作表1
NO.	Study	Study	Standard sample area for secondary forests	Selection criteria for woody	Species richness of secondary forests	Species richness of primary forests	Region type	Logging history type	Age type
1	秦岭山地红桦林群落的稳定性及其维持机制研究	Guo, 2013	20m×20m	Woody, DBH≥5cm	9.5	9	Northwest	Selective cut	41-60
2	长白山北坡原始林与次生林植物物种多样性比较及影响因素分析	Zhang et al., 2009	24m×24m	Woody, DBH≥5cm	18	13	Northeast	Clear cut	41-60
2	长白山北坡原始林与次生林植物物种多样性比较及影响因素分析	Zhang et al., 2009	24m×24m	Woody, DBH≥5cm	20	13	Northeast	Selective cut	None
3	小陇山锐齿栎天然林空间结构特征	Zhao et al., 2009	60m×60m	Woody, DBH≥5cm	29	37	Northwest	Clear cut	21-40
3	小陇山锐齿栎天然林空间结构特征	Zhao et al., 2009	60m×60m	Woody, DBH≥5cm	20	37	Northwest	Selective cut	None
4	巴山水青冈（Fagus pashanica）原始林及天然次生林生态学特征研究	Hu, 2009	20m×20m	Woody, height≥3m	35	19	Southwest	Clear cut	≤20
4	巴山水青冈（Fagus pashanica）原始林及天然次生林生态学特征研究	Hu, 2009	20m×20m	Woody, height≥3m	30	19	Southwest	Clear cut	21-40
4	巴山水青冈（Fagus pashanica）原始林及天然次生林生态学特征研究	Hu, 2009	20m×20m	Woody, height≥3m	21	19	Southwest	Clear cut	41-60
5	海南岛热带原始天然林和次生林对比分析	Shi et al., 2016	10m×100m	Woody, DBH≥5cm	120	40	South	Clear cut	21-40
6	滇中地区云南松天然林群落结构及天然更新规律	Yang, 2010	20m×20m	Woody species	15	16	Southwest	Selective cut	≤20
6	滇中地区云南松天然林群落结构及天然更新规律	Yang, 2010	20m×20m	Woody species	16	16	Southwest	Selective cut	≤20
7	海南岛热带天然林生物多样性与生态系统功能关系的研究	Bu, 2013	20m×20m	Woody, DBH≥1cm	28	43	South	Clear cut	≤20
7	海南岛热带天然林生物多样性与生态系统功能关系的研究	Bu, 2013	20m×20m	Woody, DBH≥1cm	31	43	South	Clear cut	21-40
7	海南岛热带天然林生物多样性与生态系统功能关系的研究	Bu, 2013	20m×20m	Woody, DBH≥1cm	26	43	South	Clear cut	41-60
8	长白山阔叶红松林植物多样性及其群落空间结构研究	Xia, 2007	20m×20m	Woody, DBH≥1cm	25	20	Northeast	Clear cut	61-80
8	长白山阔叶红松林植物多样性及其群落空间结构研究	Xia, 2007	20m×20m	Woody, DBH≥1cm	34	20	Northeast	Selective cut	None
9	长白山北坡阔叶红松林树木多样性与稳定性研究	Li, 2014	20m×20m	Woody, DBH≥4cm	14	19	Northeast	Selective cut	21-40
9	长白山北坡阔叶红松林树木多样性与稳定性研究	Li, 2014	20m×20m	Woody, DBH≥4cm	15	19	Northeast	Selective cut	21-40
9	长白山北坡阔叶红松林树木多样性与稳定性研究	Li, 2014	20m×20m	Woody, DBH≥4cm	14	19	Northeast	Selective cut	21-40
9	长白山北坡阔叶红松林树木多样性与稳定性研究	Li, 2014	20m×20m	Woody, DBH≥4cm	19	19	Northeast	Selective cut	21-40
9	长白山北坡阔叶红松林树木多样性与稳定性研究	Li, 2014	20m×20m	Woody, DBH≥4cm	20	19	Northeast	Selective cut	41-60
9	长白山北坡阔叶红松林树木多样性与稳定性研究	Li, 2014	20m×20m	Woody, DBH≥4cm	21	19	Northeast	Selective cut	41-60
9	长白山北坡阔叶红松林树木多样性与稳定性研究	Li, 2014	20m×20m	Woody, DBH≥4cm	12	19	Northeast	Selective cut	None
9	长白山北坡阔叶红松林树木多样性与稳定性研究	Li, 2014	20m×20m	Woody, DBH≥4cm	14	19	Northeast	Selective cut	None
9	长白山北坡阔叶红松林树木多样性与稳定性研究	Li, 2014	20m×20m	Woody, DBH≥4cm	19	19	Northeast	Selective cut	None
10	退化次生林恢复过程中群落结构和生态位动态	Liu et al., 2010	3600m2	Woody species	22	128	South	Clear cut	≤20
10	退化次生林恢复过程中群落结构和生态位动态	Liu et al., 2010	5000m2	Woody species	81	128	South	Selective cut	21-40
10	退化次生林恢复过程中群落结构和生态位动态	Liu et al., 2010	3600m2	Woody species	96	128	South	Selective cut	41-60
11	甘肃省小陇山现有林分经营模式评价研究	Yuan, 2010	Transect	Woody, DBH≥5cm	29	44	Northwest	Clear cut	21-40
12	岷江上游亚高山人工林群落物种多样性与稳定性研究	Yang, 2007	20m×20m	Woody species	2	4	Southwest	Clear cut	21-40
12	岷江上游亚高山人工林群落物种多样性与稳定性研究	Yang, 2007	20m×20m	Woody species	5	4	Southwest	Clear cut	21-40
12	岷江上游亚高山人工林群落物种多样性与稳定性研究	Yang, 2007	20m×20m	Woody species	7	4	Southwest	Clear cut	21-40
13	择伐干扰后长白山区天然次生林物种多样性的变化	Jin et al., 2006	32m×32m	Woody, height≥0.2m	17	20	Northeast	Selective cut	≤20
13	择伐干扰后长白山区天然次生林物种多样性的变化	Jin et al., 2006	32m×32m	Woody, height≥0.2m	19	20	Northeast	Selective cut	≤20
13	择伐干扰后长白山区天然次生林物种多样性的变化	Jin et al., 2006	32m×32m	Woody, height≥0.2m	20	20	Northeast	Selective cut	≤20
13	择伐干扰后长白山区天然次生林物种多样性的变化	Jin et al., 2006	32m×32m	Woody, height≥0.2m	24	20	Northeast	Selective cut	≤20
13	择伐干扰后长白山区天然次生林物种多样性的变化	Jin et al., 2006	32m×32m	Woody, height≥0.2m	18	20	Northeast	Selective cut	21-40
14	Multiple metrics of diversity have different effects on temperate forest functioning over succession	Yuan et al., 2016	200m×250m	Woody, DBH≥1 cm	50	52	Northeast	Clear cut	61-80
15	Stand density and species richness affect carbon storage and net primary productivity in early and late successional temperate forests differently	Cai et al., 2016	20m×20m	Woody, DBH≥2 cm	10	11	Northeast	Clear cut	61-80
16	Changes in the diversity of evergreen and deciduous species during natural recovery following clear-cutting in a subtropical evergreen-deciduous broadleaved mixed forest of central China	Huang et al., 2015	20m×21m	Woody, DBH≥2 cm	47	36	Central	Clear cut	≤20
16	Changes in the diversity of evergreen and deciduous species during natural recovery following clear-cutting in a subtropical evergreen-deciduous broadleaved mixed forest of central China	Huang et al., 2015	20m×20m	Woody, DBH≥1 cm	49	36	Central	Clear cut	21-40
17	Plant diversity patterns in subtropical evergreen broad-leaved forests of Yunnan and Taiwan	Tang et al., 2013	20m×20m	Woody species	12.5	25	Southwest	Clear cut	21-40
17	Plant diversity patterns in subtropical evergreen broad-leaved forests of Yunnan and Taiwan	Tang et al., 2013	20m×20m	Woody species	25	25	Southwest	Clear cut	41-60
18	CHANGES IN SPECIES RICHNESS AND COMMUNITY PRODUCTIVITY DURING SUCCESSION ON THE LOESS PLATEAU CHINA)	Wang et al., 2010	20m×20m	Woody, height≥0.5m	27	31	Northwest	Clear cut	61-80
18	CHANGES IN SPECIES RICHNESS AND COMMUNITY PRODUCTIVITY DURING SUCCESSION ON THE LOESS PLATEAU CHINA)	Wang et al., 2010	20m×20m	Woody, height≥0.5m	31	31	Northwest	Clear cut	61-80
19	Changes in plant species diversity along a chronosequence of vegetation restoration in the humid evergreen broad-leaved forest in the Rainy Zone of West China	Zhu et al., 2009	20m×20m	Woody, height≥0.5m	44	59	Southwest	Clear cut	≤20
19	Changes in plant species diversity along a chronosequence of vegetation restoration in the humid evergreen broad-leaved forest in the Rainy Zone of West China	Zhu et al., 2009	20m×20m	Woody, height≥0.5m	50	59	Southwest	Clear cut	≤20
19	Changes in plant species diversity along a chronosequence of vegetation restoration in the humid evergreen broad-leaved forest in the Rainy Zone of West China	Zhu et al., 2009	20m×20m	Woody, height≥0.5m	43	59	Southwest	Clear cut	21-40
19	Changes in plant species diversity along a chronosequence of vegetation restoration in the humid evergreen broad-leaved forest in the Rainy Zone of West China	Zhu et al., 2009	20m×20m	Woody, height≥0.5m	68	59	Southwest	Clear cut	21-40
19	Changes in plant species diversity along a chronosequence of vegetation restoration in the humid evergreen broad-leaved forest in the Rainy Zone of West China	Zhu et al., 2009	20m×20m	Woody, height≥0.5m	61	59	Southwest	Clear cut	41-60
20	Shifts in community leaf functional traits are related to litter decomposition along a secondary forest succession series in subtropical China	Eichenberg et al., 2015	30m×30m	Woody species	41.6667	38	East	Selective cut	>80
20	Shifts in community leaf functional traits are related to litter decomposition along a secondary forest succession series in subtropical China	Eichenberg et al., 2015	30m×30m	Woody species	31.5	38	East	Selective cut	21-40
20	Shifts in community leaf functional traits are related to litter decomposition along a secondary forest succession series in subtropical China	Eichenberg et al., 2015	30m×30m	Woody species	39.25	38	East	Selective cut	41-60
20	Shifts in community leaf functional traits are related to litter decomposition along a secondary forest succession series in subtropical China	Eichenberg et al., 2015	30m×30m	Woody species	39.5	38	East	Selective cut	41-60
20	Shifts in community leaf functional traits are related to litter decomposition along a secondary forest succession series in subtropical China	Eichenberg et al., 2015	30m×30m	Woody species	49.4	38	East	Selective cut	41-60
21	Effects of management on vegetation dynamics and associated nutrient cycling in a karst area, Yunnan, SW China	Tang et al., 2015	Transect	Woody, height≥1.3m	26	51	Southwest	Selective cut	41-60
22	Patterns of species diversity and soil nutrients along a chronosequence of vegetation recovery in Hainan Island, South China	Long et al., 2012	3000m2	Woody, DBH≥1 cm	55	95	South	Selective cut	41-60
23	Structure and floristics of tropical forests and their implications for restoration of degraded forests of China's Hainan Island	Meng et al., 2011	50m×50m	Woody, DBH≥5 cm	23.5	27.75	South	Clear cut	≤20
23	Structure and floristics of tropical forests and their implications for restoration of degraded forests of China's Hainan Island	Meng et al., 2011	50m×50m	Woody, DBH≥5 cm	23.5	27.5	South	Clear cut	21-40
24	Functional diversity increases with species diversity along successional gradient in a secondary tropical lowland rainforest	Bu et al., 2014	20m×20m	Woody, DBH≥1 cm	28	46	South	Clear cut	≤20
24	Functional diversity increases with species diversity along successional gradient in a secondary tropical lowland rainforest	Bu et al., 2014	20m×20m	Woody, DBH≥1 cm	29	46	South	Clear cut	21-40
24	Functional diversity increases with species diversity along successional gradient in a secondary tropical lowland rainforest	Bu et al., 2014	20m×20m	Woody, DBH≥1 cm	36	46	South	Clear cut	41-60
25	Determinants of the biodiversity patterns of ammonia-oxidizing archaea community in two contrasting forest stands	Chen et al., 2016	20m×20m	Woody species	25	30	South	Clear cut	41-60
26	The role of the soil seed and seedling bank in the regeneration of diverse plant communities in the subtropical Ailao Mountains, Southwest China	Li et al., 2010	40m×5m	Woody, height≥1.3m	26	28	Southwest	Clear cut	>80
26	The role of the soil seed and seedling bank in the regeneration of diverse plant communities in the subtropical Ailao Mountains, Southwest China	Li et al., 2010	20m×20m	Woody, height≥1.3m	26	28	Southwest	Clear cut	41-60
27	Patterns of species diversity are not consistent between shifting cultivation in Bawangling Nature Reserves and selective logging in Diaoluoshan Nature Reserves, Hainan Island, China.	Lin et al., 2016	2500m2	Woody, DBH≥1 cm	156	97.5	South	Selective cut	21-40
27	Patterns of species diversity are not consistent between shifting cultivation in Bawangling Nature Reserves and selective logging in Diaoluoshan Nature Reserves, Hainan Island, China.	Lin et al., 2016	2500m2	Woody, DBH≥1 cm	49.33	97.5	South	Clear cut	21-40
27	Patterns of species diversity are not consistent between shifting cultivation in Bawangling Nature Reserves and selective logging in Diaoluoshan Nature Reserves, Hainan Island, China.	Lin et al., 2016	2500m2	Woody, DBH≥1 cm	151	97.5	South	Selective cut	41-60
27	Patterns of species diversity are not consistent between shifting cultivation in Bawangling Nature Reserves and selective logging in Diaoluoshan Nature Reserves, Hainan Island, China.	Lin et al., 2016	2500m2	Woody, DBH≥1 cm	60	97.5	South	Clear cut	41-60
28	Scale dependent structuring of spatial diversity in two temperate forest communities	Zhang et al., 2014	500m×840m	Woody, DBH≥1 cm	47	47	Northeast	Selective cut	>80
29	基于林分状态特征的森林自然度评价研究	Zhao, 2009	100m×100m	Woody, DBH≥5 cm	19	19	Northeast	Clear cut	61-80
29	基于林分状态特征的森林自然度评价研究	Zhao, 2009	60m×60m	Woody, DBH≥5 cm	29	44	Northwest	Clear cut	21-40
29	基于林分状态特征的森林自然度评价研究	Zhao, 2009	60m×60m	Woody, DBH≥5 cm	20	44	Northwest	Selective cut	None
30	长白山阔叶红松林生态系统管理研究	Chang, 2009	20m×20m	Woody species	29	20	Northeast	Clear cut	61-80
30	长白山阔叶红松林生态系统管理研究	Chang, 2009	20m×20m	Woody species	40	20	Northeast	Clear cut	61-80
30	长白山阔叶红松林生态系统管理研究	Chang, 2009	20m×20m	Woody species	34	20	Northeast	Selective cut	None
31	桂西北喀斯特区原生林与次生林鲜叶和凋落叶化学计量特征	Zeng et al., 2016	20m×20m	Woody species	27	13	South	Selective cut	None
31	桂西北喀斯特区原生林与次生林鲜叶和凋落叶化学计量特征	Zeng et al., 2016	20m×20m	Woody species	30	17	South	Selective cut	None
31	桂西北喀斯特区原生林与次生林鲜叶和凋落叶化学计量特征	Zeng et al., 2016	20m×20m	Woody species	34	9	South	Selective cut	None
32	浙江天童几种干扰下退化群落的特征研究	Jiang, 2007	20m×20m	Woody species	55	60	East	Clear cut	41-60
32	浙江天童几种干扰下退化群落的特征研究	Jiang, 2007	20m×20m	Woody species	56	60	East	Clear cut	41-60
33	海南岛热带退化天然次生林近自然恢复和经营研究	Meng, 2009	30m×30m	Woody, DBH≥5 cm	56	111	South	Clear cut	≤20
33	海南岛热带退化天然次生林近自然恢复和经营研究	Meng, 2009	30m×30m	Woody, DBH≥5 cm	42	111	South	Clear cut	21-40
34	广西木论喀斯特森林土壤养分水平与植被及地形的关系	He et al., 2009	20m×20m	Woody, DBH≥1 cm	1.75	33.75	South	Clear cut	≤20
34	广西木论喀斯特森林土壤养分水平与植被及地形的关系	He et al., 2009	20m×20m	Woody, DBH≥1 cm	13.25	20	South	Clear cut	≤20
34	广西木论喀斯特森林土壤养分水平与植被及地形的关系	He et al., 2009	20m×20m	Woody, DBH≥1 cm	20.5	28	South	Clear cut	≤20
35	鄂西南山地常绿落叶阔叶混交林恢复研究	Tang, 2008	20m×30m	Woody, height≥1.3m	24	28	Central	Clear cut	≤20
35	鄂西南山地常绿落叶阔叶混交林恢复研究	Tang, 2008	20m×30m	Woody, height≥1.3m	27	28	Central	Clear cut	>80
35	鄂西南山地常绿落叶阔叶混交林恢复研究	Tang, 2008	20m×30m	Woody, height≥1.3m	55	28	Central	Selective cut	≤20
35	鄂西南山地常绿落叶阔叶混交林恢复研究	Tang, 2008	20m×30m	Woody, height≥1.3m	24	28	Central	Clear cut	>80
35	鄂西南山地常绿落叶阔叶混交林恢复研究	Tang, 2008	20m×30m	Woody, height≥1.3m	38	28	Central	Clear cut	21-40
35	鄂西南山地常绿落叶阔叶混交林恢复研究	Tang, 2008	20m×30m	Woody, height≥1.3m	37	28	Central	Clear cut	41-60
36	鄂西南亚热带常绿落叶阔叶混交林的自然恢复动态及其影响因素	Feng et al., 2016	20m×20m	Woody, DBH≥1 cm	50	35	Central	Clear cut	≤20
36	鄂西南亚热带常绿落叶阔叶混交林的自然恢复动态及其影响因素	Feng et al., 2016	20m×20m	Woody, DBH≥1 cm	49	35	Central	Clear cut	21-40
37	普洱季风常绿阔叶林恢复生态学研究	Li, 2011	30m×30m	Woody, height≥1.3m	59.4	79.6	Southwest	Clear cut	≤20
37	普洱季风常绿阔叶林恢复生态学研究	Li, 2011	30m×30m	Woody, height≥1.3m	38.7	79.6	Southwest	Clear cut	21-40
38	万木林青年和老龄常绿阔叶林乔木层碳贮量分配特征	Huang et al., 2011	1200m2	Woody, DBH≥5 cm	10	33	East	Clear cut	41-60
39	伏牛山自然保护区森林生态系统植物功能群及其动态研究	Hu, 2008	20m×20m	Woody species	13	16	Central	Clear cut	21-40
40	Change in Phylogenetic Community Structure during Succession of Traditionally Managed Tropical Rainforest in Southwest China	Mo et al., 2013	25m×20m	Woody, DBH≥5 cm	23.8	30.8	Southwest	Clear cut	>80
40	Change in Phylogenetic Community Structure during Succession of Traditionally Managed Tropical Rainforest in Southwest China	Mo et al., 2013	25m×20m	Woody, DBH≥5 cm	25.4	30.8	Southwest	Clear cut	21-40
41	Effects of historical logging on soil microbial communities in a subtropical forest in southern China	Song et al., 2015	20m×20m	Woody, DBH≥1 cm	15	16	East	Clear cut	41-60
41	Effects of historical logging on soil microbial communities in a subtropical forest in southern China	Song et al., 2015	20m×20m	Woody, DBH≥1 cm	23	16	East	Selective cut	None
42	Man-made Versus Natural Forests in Mid-Yunnan, Southwestern China	Tang et al., 2007	40m×10m	Woody, height≥1.3m	31	26	Southwest	Selective cut	41-60
43	Community sructure analysis of soil ammonia oxidizers during vegetation restoration in southwest China	Liang et al., 2014	20m×30m	Woody, DBH≥2.5 cm	27.35	32.28	Southwest	Selective cut	41-60
44	Species Diversity Patterns in Natural Secondary Plant Communities and Man- made Forests in a Subtropical Mountainous Karst Area, Yunnan, SW China	Tang et al., 2016	Transect	Woody, height≥1.3m	26	53	Southwest	Selective cut	41-60
45	Stochastic assembly in a subtropical forest chronosequence evidence from contrasting changes of species, phylogenetic and functional dissimilarity over succession	Mi et al., 2016	20m×20m	Woody, DBH≥1 cm	93.33	107	East	Selective cut	None
45	Stochastic assembly in a subtropical forest chronosequence evidence from contrasting changes of species, phylogenetic and functional dissimilarity over succession	Mi et al., 2016	20m×20m	Woody, DBH≥1 cm	105	107	East	Clear cut	41-60
46	森林生态系统卷-吉林长白山站	Sun and Han, 2012	40m×40m	Woody species	9	15	Northeast	Clear cut	61-80
47	森林生态系统卷-内蒙古大兴安岭站	Sun et al., 2011	30m×30m	Woody species	6	7	Northeast	Selective cut	41-60
48	森林生态系统卷-广东鼎湖山站	Sun and Zhang, 2011	20m×20m	Woody species	24	65	South	Clear cut	41-60
48	森林生态系统卷-广东鼎湖山站	Sun and Zhang, 2011	30m×30m	Woody species	36	65	South	Clear cut	41-60
49	森林生态系统卷-西藏林芝站	Sun, 2010a	30m×50m	Woody species	1	1	Southwest	Clear cut	21-40
50	森林生态系统卷-云南西双版纳站	Sun, 2010b	50m×50m	Woody species	90	30	Southwest	Clear cut	21-40
50	森林生态系统卷-云南西双版纳站	Sun, 2010b	50m×50m	Woody species	100	30	Southwest	Clear cut	21-40
50	森林生态系统卷-云南西双版纳站	Sun, 2010b	50m×50m	Woody species	100	30	Southwest	Clear cut	21-40
50	森林生态系统卷-云南西双版纳站	Sun, 2010b	50m×100m	Woody species	120	30	Southwest	Clear cut	41-60
51	Tree Diversity Enhances Stand Carbon Storage but Not Leaf Area in a Subtropical Forest	Castroizaguirre et al., 2016	30m×30m	Woody, DBH≥10 cm	13.67	12	East	Clear cut	>80
51	Tree Diversity Enhances Stand Carbon Storage but Not Leaf Area in a Subtropical Forest	Castroizaguirre et al., 2016	30m×30m	Woody, DBH≥10 cm	6.67	12	East	Clear cut	21-40
51	Tree Diversity Enhances Stand Carbon Storage but Not Leaf Area in a Subtropical Forest	Castroizaguirre et al., 2016	30m×30m	Woody, DBH≥10 cm	6.43	12	East	Clear cut	41-60
51	Tree Diversity Enhances Stand Carbon Storage but Not Leaf Area in a Subtropical Forest	Castroizaguirre et al., 2016	30m×30m	Woody, DBH≥10 cm	14.2	12	East	Clear cut	61-80
52	Successional process of Picea crassifolia forest after logging disturbance in semiarid mountains: A case study in the Qilian Mountains, northwestern China	He et al., 2010	30m×30m	Woody species	1	1	Northwest	Selective cut	21-40
52	Successional process of Picea crassifolia forest after logging disturbance in semiarid mountains: A case study in the Qilian Mountains, northwestern China	He et al., 2010	30m×30m	Woody species	1	1	Northwest	Selective cut	61-80
53	长白山退化云冷杉林不同演替阶段的林分结构研究	Du, 2013	50m×40m	Woody, DBH≥5 cm	9	9	Northeast	Selective cut	≤20
54	四川瓦屋山原生和次生常绿阔叶林的群落学特征	Bao and Liu, 2002	20m×20m	Woody, height≥3m	67	57	Southwest	Clear cut	41-60
55	人为干扰对石林喀斯特山地植物群落物种多样性和群落结构的影响	Cui, 2006	100m×100m	Woody, DBH≥3 cm	36	67	Southwest	Clear cut	41-60
